# Supplementary material for: Plant-Derived Bioactives in Tendon and Enthesis Biology: An Evidence-Tiered Narrative Review
Source: Nutrients. 2026 Jun 30;18(13):2120. doi: 10.3390/nu18132120 (PMC13364093; doi:10.3390/nu18132120)
Supplement: Supplementary file 1 [file nutrients-18-02120-s001.zip › Supplementary_Table_S1.xlsx]

## Sheet: Table S1
Ref.	Compound / Formulation	Plant-derived component	Non-plant component (if applicable)	Tissue / Model domain	Study type	Evidence tier	Key mechanism / Endpoint	Translational limitation
2	Tanshinone IIA	Tanshinone IIA (Salvia miltiorrhiza)	None	RC fatty infiltration (rat)	Animal in vivo	Tier 3	FAP differentiation, Wnt/β-catenin, fatty infiltration	Single-model; dose verification needed
3	Ginsenoside Rb1	Ginsenoside Rb1 (Panax ginseng)	None	RC fibrosis/fatty infiltration (rat)	Animal in vivo	Tier 3	Mitochondrial Ca²⁺, SFRP1/Wnt, fibrosis, fat deposition	Single-study; replication required
27	Procyanidin/Mg²⁺ hydrogel	Procyanidins	Mg²⁺ nanoflowers, hydrogel platform	Tendon-bone interface (rat)	Animal; biomaterial	Tier 3	Macrophage polarization, interface markers, cartilage regeneration	Formulation-specific; not generalizable to oral procyanidins
5	Curcumin/Mg²⁺ hydrogel	Curcumin (Curcuma longa)	Mg²⁺, injectable hydrogel	Tendon-bone interface (rat)	Animal; biomaterial	Tier 3	Anti-inflammatory, pro-differentiation, fibrocartilage markers	Formulation-specific; hydrogel delivery only
6	Baicalein	Baicalein (Scutellaria baicalensis)	None	Tendon-bone interface (rat)	Animal in vivo	Tier 3	Osteogenic differentiation, Wnt/β-catenin	Single animal study
7	Quercetin	Quercetin	None	Achilles tendinopathy (rat, collagenase)	Animal in vivo	Tier 3	Inflammation, apoptosis, MMP, ICAM-1, autophagy	Single-model; not generalizable to oral supplementation claims
12	Controlled-release curcumin	Curcumin (Curcuma longa)	Controlled-release system	Tendon ectopic calcification (rat)	Animal + in vitro	Tier 3	TSPC differentiation, calcification markers	Formulation-specific; controlled-release context
8	Curcumin (oral)	Curcumin (Curcuma longa)	None	Achilles tendon injury (rat)	Animal in vivo	Tier 3	Histology, collagen, biomechanics, oxidative stress	Single oral-delivery study
9	Icariin	Icariin (Epimedium spp.)	None	RC tendon-bone interface (rat)	Animal in vivo	Tier 3	Osteogenic/angiogenic markers, biomechanics	Single animal study
23	TFRD	Total flavonoids of Rhizoma drynariae	None	ACL reconstruction tendon-bone (mouse)	Animal in vivo	Tier 3	Osteogenic differentiation, MAPK/TGF-β	Mixed-extract evidence
10	Ginsenoside Rg1	Ginsenoside Rg1 (Panax ginseng)	None	Achilles tendinitis (rat)	Animal in vivo	Tier 3	IGF1R/estrogen receptor, inflammation, tenocyte activity	Single-study; replication required
25	Caffeic acid	Caffeic acid	None	Achilles tendon injury (rat)	Animal in vivo	Tier 3	Histology, biomechanics, antioxidant	Single-study evidence
28	Farnesol hydrogel membrane	Farnesol	Gellan gum/HA hydrogel membrane	RC tear (rabbit)	Animal; biomaterial	Tier 3	Cytokine modulation (IL-6, TNF-α), collagen production	Formulation-specific; not generalizable to farnesol supplementation
4	D+Q (human tissue/ex vivo)	Quercetin	Dasatinib (synthetic TKI)	Human RC tissue/ex vivo	Human tissue; ex vivo	Tier 2	Senescence markers, COL1A1 expression	Combination-specific; not attributable to quercetin alone; not a patient intervention trial
13	Curcumin (scoping review)	Curcumin (Curcuma longa)	None	Tendinopathy/myotendinous junction	Scoping review	Tier 2	Inflammatory, NF-κB-related biology (review context)	Contextual synthesis; not primary efficacy evidence
21	D+Q (aged RC animal)	Quercetin	Dasatinib (synthetic TKI)	Aged RC tendon-bone (rat)	Animal in vivo	Tier 3	Senescence/SASP markers, structural/biomechanical indices	Combination-specific; not attributable to quercetin alone
18	Quercetin-containing aligned hydrogel	Quercetin	Aligned nanowire hydrogel	Osteoporotic tendon-bone (rat)	Animal; biomaterial	Tier 3	Senolytic, tendon-bone healing, senescent microenvironment	Formulation-specific; hydrogel delivery context
11	Tanshinone IIA (network pharm + in vivo)	Tanshinone IIA (Salvia miltiorrhiza)	None	Achilles tendon (rat)	Network pharmacology + animal	Tier 3	Anti-inflammatory, matrix remodeling, multiple pathways	Network pharmacology requires experimental validation
19	Quercetin	Quercetin	None	Achilles tendon injury (rat)	Animal in vivo	Tier 3	Tendon healing, structural indices	Single-study; dose verification needed
1	ACL tendon-bone strategy review	N/A (general review)	N/A	ACL tendon-bone healing	Review	Tier 4	General tendon-bone healing strategies	Indirect; no direct plant-compound evidence
14	Curcumin nanomicelles	Curcumin (Curcuma longa)	Nanomicelle delivery system	Achilles tendon adhesion (rat)	Animal; biomaterial	Tier 3	Adhesion prevention, peritendinous biology	Formulation-specific; nanomicelle delivery only
15	Curcumin-PCL scaffold	Curcumin (Curcuma longa)	PCL scaffold	Achilles tendon (rat)	Animal; biomaterial	Tier 3	Tendon repair, structural indices	Formulation-specific; local aseptic inflammation noted
16	Curcumin (oral)	Curcumin (Curcuma longa)	None	Achilles tendon injury (rat)	Animal in vivo	Tier 3	Histology, biochemistry, biomechanics	Single oral-delivery study
20	Quercetin (aged TSPC)	Quercetin	None	Aged tendon stem/progenitor cells (rat)	Animal + in vitro	Tier 3	Senescence, AKT/NF-κB/NLRP3 mitophagy	Preclinical; not generalizable to oral supplementation
24	TFRD + BMSC	Total flavonoids of Rhizoma drynariae	BMSC cellular co-intervention	ACL tendon-bone injury (rat)	Animal; combination	Tier 3	Osteogenic differentiation, tendon-bone healing	Combination-specific; not attributable to TFRD alone
29	Hypericum/Tendoflex	Hypericum perforatum + Tendoflex®	Mixed commercial product	Achilles tendon (rat)	Animal in vivo	Tier 3	Structural indices, neovascularization	Product-specific; not convertible to single-ingredient claims
26	Protocatechuic acid	Protocatechuic acid	None	Chronic RC fatty degeneration (rat)	Animal in vivo	Tier 3	Antioxidant, fatty degeneration indices	Several outcomes nonsignificant; exploratory
17	Curcumin	Curcumin (Curcuma longa)	None	Achilles tendon rupture (rat)	Animal in vivo	Tier 3	Tenogenesis, PI3K/Akt, functional recovery	Single-study; oral delivery
22	Tanshinone IIA + miR-29b inhibitor	Tanshinone IIA (Salvia miltiorrhiza)	miR-29b inhibitor	Tendon adhesion (rat)	Animal; combination	Tier 3	Adhesion reduction, tendon strength	Combination-specific; not attributable to tanshinone IIA alone
31	Quercetin (macrophage/microglia)	Quercetin	None	Macrophage/microglia (in vitro, non-MSK)	In vitro	Tier 4	M1/M2 polarization, ROS, antioxidant	Indirect; not MSK-specific; background only
30	Momordica charantia extract	Momordica charantia extract	None	Achilles tendon (rat)	Animal in vivo	Tier 3	Tendon healing, structural indices	Product-specific; single-study
